# Supplementary material for: Receptor for Activated C Kinase1B (OsRACK1B) Impairs Fertility in Rice through NADPH-Dependent H2O2 Signaling Pathway
Source: Int J Mol Sci. 2022 Jul 30;23(15):8455. doi: 10.3390/ijms23158455 (PMC9368841; doi:10.3390/ijms23158455)
Supplement: Supplementary file 1 [file ijms-23-08455-s001.zip]

Archive with 1 entries (1 files):
- ijms-1823753-supplementary.pdf
